# Supplementary material for: PZLAST-MAG: full length protein sequence similarity search server of large-scale MAG proteins
Source: Bioinform Adv. 2026 May 6;6(1):vbag129. doi: 10.1093/bioadv/vbag129 (PMC13189709; doi:10.1093/bioadv/vbag129)
Supplement: vbag129_Supplementary_Data [file vbag129_supplementary_data.zip]

Archive with 2 entries (2 files):
- SupplementaryTable1.xlsx
- SupplementaryFiguresS1-S3.pdf
