# Supplementary material for: PZLAST-MAG: full length protein sequence similarity search server of large-scale MAG proteins
Source: Bioinform Adv. 2026 May 6;6(1):vbag129. doi: 10.1093/bioadv/vbag129 (PMC13189709; doi:10.1093/bioadv/vbag129)
Supplement: vbag129_Supplementary_Data [file vbag129_supplementary_data.zip › SupplementaryTable1.xlsx]

## Sheet: Sheet1
Supplementary Table 1. Accuracy comparison results of twelve protein sequences between three tools.
					Number of hits
Protein name	Protein ID	Protein function	Strain name	Protein length	SSEARCH	MMSeqs2_s4	MMSeqs2_s6	DIAMOND_s	DIAMOND_vs	DIAMOND_uls	PZLAST-MAG		Shared hits	MMSeqs2_s4	MMSeqs2_s6	DIAMOND_s	DIAMOND_vs	DIAMOND_uls	PZLAST-MAG
DnaK	AAN24348.1	molecular chaperone DnaK	Bifidobacterium longum NCC2705	626	6063	5995	5754	6354	6397	6398	5969		DnaK	5950	5751	6045	6056	6056	5950
RtxA	ABK37082.1	structural toxin protein RtxA	Aeromonas hydrophila ATCC 7966	4685	58	70	12	139	149	149	242		RtxA	13	8	12	12	12	42
MbtE	ABK64405.1	linear gramicidin synthetase subunit D	Mycobacterium avium 104	2190	13382	10920	5652	10096	13930	14034	8687		MbtE	9953	5187	9720	12882	12937	8544
InfB	ABS50985.1	translation initiation factor IF-2	Campylobacter hominis ATCC BAA-381	914	4545	11891	4682	11985	12888	12888	8030		InfB	4532	4394	4544	4545	4545	4515
AtpD	AID93055.1	ATP synthase F1 complex subunit beta	Klebsiella oxytoca KONIH1	460	11585	7714	4219	11486	11523	11580	10839		AtpD	7714	4219	11473	11511	11567	10802
SecA	BAG42379.1	preprotein translocase subunit SecA	Burkholderia multivorans ATCC 17616	932	4712	4710	4689	4712	4713	4713	4698		SecA	4709	4688	4709	4710	4710	4694
RecA	NP_252307.1	recombinase A	Pseudomonas aeruginosa PAO1	346	4527	4516	4503	4531	4543	4543	4523		RecA	4515	4503	4524	4527	4527	4518
RpoB	NP_387988.2	RNA polymerase (beta subunit)	Bacillus subtilis 168	1193	3982	3982	3941	3984	3984	3984	3946		RpoB	3980	3940	3982	3982	3982	3946
RplB	NP_417776.1	50S ribosomal subunit protein L2	Escherichia coli K-12 MG1655	273	3933	3908	3880	3929	3933	3933	3926		RplB	3907	3880	3928	3932	3932	3926
GuaA	UWO20600.1	glutamine-hydrolyzing GMP synthase	Blautia wexlerae DSM 19850	525	4965	4794	4465	5867	5955	5961	5225		GuaA	4645	4455	4958	4963	4964	4957
GyrB	WP_002288364.1	DNA gyrase B	Enterococcus faecium DO	648	7770	7749	7676	7773	7774	7774	7760		GyrB	7749	7676	7768	7770	7770	7759
PksD	WP_010981856.1	type I polyketide synthase	Streptomyces avermitilis NBRC 14893	7746	9670	5027	1927	9690	10193	10182	9502		PksD	4913	1904	9352	9662	9668	9135
Protein name	Protein ID	Protein function	Strain name	Protein length	Precision (%)	MMSeqs2_s4	MMSeqs2_s6	DIAMOND_s	DIAMOND_vs	DIAMOND_uls	PZLAST-MAG		Recall (%)	MMSeqs2_s4	MMSeqs2_s6	DIAMOND_s	DIAMOND_vs	DIAMOND_uls	PZLAST-MAG
DnaK	AAN24348.1	molecular chaperone DnaK	Bifidobacterium longum NCC2705	626	dnaK	99.2494	99.9479	95.1369	94.6694	94.6546	99.6817		DnaK	98.1362	94.854	99.7031	99.8845	99.8845	98.1362
RtxA	ABK37082.1	structural toxin protein RtxA	Aeromonas hydrophila ATCC 7966	4685	rtxA	18.5714	66.6667	8.63309	8.05369	8.05369	17.3554		RtxA	22.4138	13.7931	20.6897	20.6897	20.6897	72.4138
MbtE	ABK64405.1	linear gramicidin synthetase subunit D	Mycobacterium avium 104	2190	mbtE	91.1447	91.7728	96.2758	92.4767	92.1833	98.3539		MbtE	74.376	38.761	72.6349	96.2636	96.6746	63.847
InfB	ABS50985.1	translation initiation factor IF-2	Campylobacter hominis ATCC BAA-381	914	infB	38.1129	93.8488	37.9141	35.2654	35.2654	56.2267		InfB	99.714	96.6777	99.978	100	100	99.3399
AtpD	AID93055.1	ATP synthase F1 complex subunit beta	Klebsiella oxytoca KONIH1	460	atpD	100	100	99.8868	99.8959	99.8877	99.6586		AtpD	66.5861	36.4178	99.0332	99.3612	99.8446	93.2413
SecA	BAG42379.1	preprotein translocase subunit SecA	Burkholderia multivorans ATCC 17616	932	secA	99.9788	99.9787	99.9363	99.9363	99.9363	99.9149		SecA	99.9363	99.4907	99.9363	99.9576	99.9576	99.618
RecA	NP_252307.1	recombinase A	Pseudomonas aeruginosa PAO1	346	recA	99.9779	100	99.8455	99.6478	99.6478	99.8895		RecA	99.7349	99.4698	99.9337	100	100	99.8012
RpoB	NP_387988.2	RNA polymerase (beta subunit)	Bacillus subtilis 168	1193	rpoB	99.9498	99.9746	99.9498	99.9498	99.9498	100		RpoB	99.9498	98.9453	100	100	100	99.0959
RplB	NP_417776.1	50S ribosomal subunit protein L2	Escherichia coli K-12 MG1655	273	rplB	99.9744	100	99.9745	99.9746	99.9746	100		RplB	99.3389	98.6524	99.8729	99.9746	99.9746	99.822
GuaA	UWO20600.1	glutamine-hydrolyzing GMP synthase	Blautia wexlerae DSM 19850	525	guaA	96.8919	99.776	84.5066	83.3417	83.2746	94.8708		GuaA	93.5549	89.7281	99.859	99.9597	99.9799	99.8389
GyrB	WP_002288364.1	DNA gyrase B	Enterococcus faecium DO	648	gyrB	100	100	99.9357	99.9485	99.9485	99.9871		GyrB	99.7297	98.7902	99.9743	100	100	99.8584
PksD	WP_010981856.1	type I polyketide synthase	Streptomyces avermitilis NBRC 14893	7746	pksD	97.7322	98.8064	96.5119	94.7905	94.9519	96.1377		PksD	50.8066	19.6898	96.7115	99.9173	99.9793	94.4674
